# Supplementary material for: CRISPR/Cas13-Mediated Inhibition of EBNA1 for Suppression of Epstein–Barr Virus Transcripts and DNA Load in Nasopharyngeal Carcinoma Cells
Source: Viruses. 2025 Jun 26;17(7):899. doi: 10.3390/v17070899 (PMC12299874; doi:10.3390/v17070899)
Supplement: Supplementary file 1 [file viruses-17-00899-s001.zip]

Archive with 1 entries (1 files):
- viruses-3719129-supplementary.pdf
